# Supplementary material for: Correlation of LAGE3 with unfavorable prognosis and promoting tumor development in HCC via PI3K/AKT/mTOR and Ras/RAF/MAPK pathways
Source: BMC Cancer. 2022 Mar 21;22:298. doi: 10.1186/s12885-022-09398-3 (PMC8939149; doi:10.1186/s12885-022-09398-3)
Supplement: Supplementary file 1 — Additional file 1. [file 12885_2022_9398_MOESM1_ESM.zip]

Archive with 3 entries (3 files):
- RPN810_INSTRUCTION_02.PDF
- Supplementary Datas.pdf
- Supplementary materials.pdf
